# Supplementary material for: Dietary Behaviors, Sugar Intake, and Public Awareness of Nutritional Labeling Among Young Adults: Implications for Oral and Systemic Health
Source: Nutrients. 2025 Dec 27;18(1):91. doi: 10.3390/nu18010091 (PMC12787495; doi:10.3390/nu18010091)
Supplement: Supplementary file 1 [file nutrients-18-00091-s001.zip]

Archive with 1 entries (1 files):
- nutrients-4048810-supplementary.pdf
